# Supplementary material for: Disruption of Z-Disc Function Promotes Mechanical Dysfunction in Human Myocardium: Evidence for a Dual Myofilament Modulatory Role by Alpha-Actinin 2
Source: Int J Mol Sci. 2023 Sep 26;24(19):14572. doi: 10.3390/ijms241914572 (PMC10572656; doi:10.3390/ijms241914572)
Supplement: Supplementary file 1 [file ijms-24-14572-s001.zip]

Archive with 1 entries (1 files):
- ijms-2571469-supplementary.pdf
